# Supplementary material for: Consumption of Policosanol (Raydel®) Improves Hepatic, Renal, and Reproductive Functions in Zebrafish: In Vivo Comparison Study among Cuban, Chinese, and American Policosanol
Source: Pharmaceuticals (Basel). 2023 Dec 30;17(1):66. doi: 10.3390/ph17010066 (PMC10818973; doi:10.3390/ph17010066)
Supplement: Supplementary file 1 [file pharmaceuticals-17-00066-s001.zip]

Archive with 5 entries (5 files):
- supplemental video 1_ND alone.mp4
- supplemental video 2_HCD alone.mp4
- supplemental video 3_HCD+Cuban policosanol.mp4
- supplemental video 4_HCD+Chinese policosanol.mp4
- supplemental video 5_HCD+American policosanol.mp4
